# Supplementary material for: Utilization of Psychotherapeutic Interventions by Pediatric Psychosocial Providers
Source: Children (Basel). 2021 Nov 12;8(11):1045. doi: 10.3390/children8111045 (PMC8625037; doi:10.3390/children8111045)
Supplement: Supplementary file 1 [file children-08-01045-s001.zip]

Archive with 1 entries (1 files):
- children-1449144-supplementary.pdf
